# Supplementary material for: Downstream of GA4, PbCYP78A6 participates in regulating cell cycle-related genes and parthenogenesis in pear (Pyrus bretshneideri Rehd.)
Source: BMC Plant Biol. 2021 Jun 24;21:292. doi: 10.1186/s12870-021-03098-z (PMC8223387; doi:10.1186/s12870-021-03098-z)
Supplement: Supplementary file 3 — Additional file 3: Supplementary Table S1. Common differentially expressed genes in pollinated and GA4-treatment groups. [file 12870_2021_3098_MOESM3_ESM.xlsx]

## Sheet: Sheet1
Supplementary Table S1.Common differentially expressed genes
Gene name	Gene	Predict description	Fold Change (log2)
			HP vs.CK	GA4 vs.GA3
Unknown	LOC103927583	Unknown	1.9232	1.7613
WSD1	LOC103928843	O-acyltransferase WSD1	1.8793	-1.1977
At5g39865	LOC103929576	Uncharacterized protein At5g39865	-1.1007	1.0032
RCE1	LOC103930037	NEDD8-conjugating enzyme Ubc12	1.4728	1.1759
At3g01520	LOC103930568	Universal stress protein A-like protein	2.9662	-1.9071
Unknown	LOC103930830	Unknown	1.0865	-1.4978
HAT22	LOC103931261	Homeobox-leucine zipper protein HAT22	1.1163	1.2826
DGK1	LOC103931359	Diacylglycerol kinase 1	1.2419	1.1893
EP1	LOC103932164	Epidermis-specific secreted glycoprotein EP1	-2.6716	3.2688
DREB1C	LOC103933308	Dehydration-responsive element-binding protein 1C	1.8801	-2.5017
NPF4.3	LOC103933408	Protein NRT1/ PTR FAMILY 4.3	1.9481	-3.2394
FLS	LOC103933697	Flavonol synthase/flavanone 3-hydroxylase	2.9446	-1.9109
TRPA1	LOC103937467	Tryptophan synthase alpha chain	-1.825	-1.0384
XERO1	LOC103937809	Dehydrin Xero 1	1.4361	1.2776
DEFA	LOC103938026	Floral homeotic protein DEFICIENS	1.2103	1.958
Unknown	LOC103938465	Unknown	1.8382	4.6456
CYC	LOC103938490	Transcription factor CYCLOIDEA	1.3881	1.2845
EXPA8	LOC103938614	Expansin-A8	-2.0929	-1.7294
WRKY40	LOC103938977	Probable WRKY transcription factor 40	1.2911	1.5795
AVT1	LOC103939032	Vacuolar amino acid transporter 1	-1.3166	-2.7958
GT3	LOC103939512	UDP-glucose flavonoid 3-O-glucosyltransferase 3	3.1004	-1.6243
Unknown	LOC103940600	Unknown	1.0169	-1.0958
LTI65	LOC103940885	Low-temperature-induced 65 kDa protein	1.9911	1.3922
HSL1	LOC103941786	Receptor-like protein kinase HSL1	1.3708	2.3104
Unknown	LOC103942019	Unknown	2.7065	-1.1725
Unknown	LOC103942030	Unknown	2.0563	-1.7416
Unknown	LOC103942084	Unknown	2.1927	-1.1759
SWEET2A	LOC103943446	Bidirectional sugar transporter SWEET2a	-1.1674	1.1149
PNSB3	LOC103944839	Photosynthetic NDH subunit of subcomplex B 3	2.0328	1.1088
ANN4	LOC103945580	Annexin D4	-2.1072	2.0929
CSD	LOC103946835	Probable cysteine desulfurase	1.5881	1.531
NUD17	LOC103946908	Nudix hydrolase 17	1.2654	-2.0619
TPS2	LOC103946959	Tricyclene synthase EBOS	-1.305	1.1477
HIP26	LOC103947044	Heavy metal-associated isoprenylated plant protein 26	-1.0188	-1.7627
MYB21	LOC103947119	Transcription factor MYB21	1.0377	1.6768
SSL10	LOC103947323	Protein STRICTOSIDINE SYNTHASE-LIKE 10	-2.6431	1.9125
PAR2	LOC103947450	Transcription factor PAR2	1.0708	1.0379
Y5392	LOC103947905	Probable receptor-like protein kinase At5g39020	1.4585	1.0016
CHIB	LOC103947992	Basic endochitinase	-3.1113	1.8361
WRKY6	LOC103948202	WRKY transcription factor 6	2.7928	2.2403
Unknown	LOC103948211	Unknown	1.3971	1.8346
PIP1	LOC103948868	Aquaporin PIP-type	1.5712	1.677
WOX3	LOC103948917	WUSCHEL-related homeobox 3	1.102	-1.7225
ATL4	LOC103950211	E3 ubiquitin-protein ligase ATL4	1.2704	1.222
LCAT1	LOC103951345	Lecithin-cholesterol acyltransferase-like 1	3.2939	1.6805
NIP1	LOC103951359	NEP1-interacting protein 1	2.0736	-1.4537
IDS3	LOC103951573	2&apos;-deoxymugineic-acid 2&apos;-dioxygenase	-1.2379	2.6487
P2C06	LOC103951896	Probable protein phosphatase 2C 6	1.9152	1.4121
Y4729	LOC103952000	G-type lectin S-receptor-like serine/threonine-protein kinase At4g27290	1.2669	1.2694
MYBC	LOC103952719	Anthocyanin regulatory C1 protein	-1.388	1.6803
RADL6	LOC103954828	Protein RADIALIS-like 6	-2.527	2.5595
Unknown	LOC103956053	Unknown	1.107	2.1088
CUT1B	LOC103956348	Protein CURVATURE THYLAKOID 1B	2.3356	1.1034
PLP1	LOC103956492	Patatin-like protein 1	-2.4588	2.7135
Unknown	LOC103957292	Unknown	1.1544	-1.1117
TMVRN	LOC103957780	TMV resistance protein N	1.1183	-1.5069
CRF4	LOC103958171	Ethylene-responsive transcription factor CRF4	1.1821	-1.1858
NO93	LOC103958281	Early nodulin-93	2.9336	-1.3718
BCB1	LOC103958344	Blue copper protein	1.6255	1.0653
SOT15	LOC103959985	Cytosolic sulfotransferase 15	-1.954	2.0124
CML42	LOC103960173	Calcium-binding protein CML42	1.6243	1.2559
PLY8	LOC103960439	Probable pectate lyase 8	-2.4505	1.3189
HSFC1	LOC103960711	Heat stress transcription factor C-1	1.0752	-1.2698
NLTP2	LOC103961204	Non-specific lipid-transfer protein	3.9274	1.7732
PBP1	LOC103961288	Calcium-binding protein PBP1	1.1487	-1.5673
PBP1	LOC103961482	Calcium-binding protein PBP1	1.5196	-1.3437
FBL3	LOC103962152	F-box/LRR-repeat protein 3	-1.1789	-1.1658
CB60B	LOC103962297	Calmodulin-binding protein 60 B	1.2796	1.2848
PUP3	LOC103962509	Purine permease 3	-1.6742	1.0098
VITH4	LOC103962911	Vacuolar iron transporter homolog 4	-1.5368	-2.5114
Unknown	LOC103963734	Unknown	-1.3007	1.0679
Unknown	LOC103963987	Unknown	2.4176	-2.3892
NFD4	LOC103964044	Protein NUCLEAR FUSION DEFECTIVE 4	-1.0733	1.3299
C78A6	LOC103964254	Cytochrome P450 78A6	2.1844	2.049
TRNH1	LOC103964709	Tropinone reductase homolog At1g07440	1.0568	1.1357
TRNH1	LOC103964729	Tropinone reductase homolog At1g07440	2.1458	3.0993
WTR13	LOC103965756	WAT1-related protein At2g37460	-1.6978	-1.1013
DEFA	LOC103966740	Floral homeotic protein DEFICIENS	1.3218	1.3449
RAD	LOC103966993	Transcription factor RADIALIS	-1.4722	-1.4162
NEC1	LOC103968094	Bidirectional sugar transporter NEC1	3.2053	8.1283
hypothetical protein	LOCNovel00132	hypothetical protein	-1.0175	-1.6309
hypothetical protein	LOCNovel00613	hypothetical protein	1.5389	-1.0707
hypothetical protein	LOCNovel01041	hypothetical protein	-1.5185	-1.1743
