# Supplementary material for: Downstream of GA4, PbCYP78A6 participates in regulating cell cycle-related genes and parthenogenesis in pear (Pyrus bretshneideri Rehd.)
Source: BMC Plant Biol. 2021 Jun 24;21:292. doi: 10.1186/s12870-021-03098-z (PMC8223387; doi:10.1186/s12870-021-03098-z)
Supplement: Supplementary file 6 — Additional file 6. The percentages of total clean reads mapped to the reference pear (P. bretschneideri Rehd.) genome. [file 12870_2021_3098_MOESM6_ESM.xlsx]

## Sheet: Supplementary Table S3
Supplementary Table S2
Sample name	BA_1	BA_2	BA_3	UP_1	UP_2	UP_3	HP_1	HP_2	HP_3	GA4_1	GA4_2	GA4_3	GA3_1	GA3_2	GA3_3
Total reads	58919836	45817970	54274046	53157976	51943028	56565382	50582600	54698244	61988994	45925624	45925170	46108832	57303830	56895028	47648342
Total mapped	47041575 (79.84%)	36552909 (79.78%)	43320960 (79.82%)	42603817 (80.15%)	41557981 (80.01%)	45252503 (80%)	40307297 (79.69%)	43590330 (79.69%)	49397566 (79.69%)	36521450 (79.52%)	36561766 (79.61%)	36286730 (78.7%)	45899911 (80.1%)	45276993 (79.58%)	38028744 (79.81%)
Multiple mapped	5168290 (8.77%)	4012066 (8.76%)	4776178 (8.8%)	4404156 (8.29%)	4233566 (8.15%)	4585452 (8.11%)	3990537 (7.89%)	4340369 (7.94%)	4914122 (7.93%)	3602453 (7.84%)	3600588 (7.84%)	3630093 (7.87%)	4593431 (8.02%)	4481646 (7.88%)	3775262 (7.92%)
Uniquely mapped	41873285 (71.07%)	32540843 (71.02%)	38544782 (71.02%)	38199661 (71.86%)	37324415 (71.86%)	40667051 (71.89%)	36316760 (71.8%)	39249961 (71.76%)	44483444 (71.76%)	32918997 (71.68%)	32961178 (71.77%)	32656637 (70.83%)	41306480 (72.08%)	40795347 (71.7%)	34253482 (71.89%)
Read-1	21010719 (35.66%)	16271065 (35.51%)	19266175 (35.5%)	19104028 (35.94%)	18709450 (36.02%)	20371464 (36.01%)	18198665 (35.98%)	19678714 (35.98%)	22310666 (35.99%)	16460135 (35.84%)	16544531 (36.02%)	16457690 (35.69%)	20680650 (36.09%)	20520703 (36.07%)	17192712 (36.08%)
Read-2	20862566 (35.41%)	16269778 (35.51%)	19278607 (35.52%)	19095633 (35.92%)	18614965 (35.84%)	20295587 (35.88%)	18118095 (35.82%)	19571247 (35.78%)	22172778 (35.77%)	16458862 (35.84%)	16416647 (35.75%)	16198947 (35.13%)	20625830 (35.99%)	20274644 (35.64%)	17060770 (35.81%)
Reads map to '+'	20931308 (35.53%)	16267470 (35.5%)	19270166 (35.51%)	19094157 (35.92%)	18656961 (35.92%)	20329451 (35.94%)	18158284 (35.9%)	19623082 (35.88%)	22240314 (35.88%)	16455966 (35.83%)	16476931 (35.88%)	16311399 (35.38%)	20646587 (36.03%)	20384633 (35.83%)	17120630 (35.93%)
Reads map to '-'	20941977 (35.54%)	16273373 (35.52%)	19274616 (35.51%)	19105504 (35.94%)	18667454 (35.94%)	20337600 (35.95%)	18158476 (35.9%)	19626879 (35.88%)	22243130 (35.88%)	16463031 (35.85%)	16484247 (35.89%)	16345238 (35.45%)	20659893 (36.05%)	20410714 (35.87%)	17132852 (35.96%)
