# Supplementary material for: Downstream of GA4, PbCYP78A6 participates in regulating cell cycle-related genes and parthenogenesis in pear (Pyrus bretshneideri Rehd.)
Source: BMC Plant Biol. 2021 Jun 24;21:292. doi: 10.1186/s12870-021-03098-z (PMC8223387; doi:10.1186/s12870-021-03098-z)
Supplement: Supplementary file 8 — Additional file 8: Supplementary Table S3. List of qRT-PCR primers. [file 12870_2021_3098_MOESM8_ESM.xlsx]

## Sheet: Supplementary Table S4
Supplementary Table S3 List of qRT-PCR primers
Primers	Sequences (5’-3’)
Actin-F	ACAGTGTCTGGATTGGAGGGTC
Actin-R	CATTTGGAGAACTCAGAAGCACT
KAO1-F	CGTTTCAGTGGGAAAGAGAGC
KAO1-R	AGCGAGGACAACAAGGTTACA
TSS-F	ATGGCACCAAAGTCAGGGAG
TSS-R	GACTTGTGTGTCGTATGGGGT
ENG1-F	AGCTTGAAAGATTTCGACGATGGA
ENG1-R	TGACCACATGCACATGCAAGAAA
FBL3-F	GCTTCCAACGTTGCAGTCAAT
FBL3-R	TAAGCTCAGCTCCCTTAGCG
UFAA1-F	TCATCCGGACGTGGGAGTAT
UFAA1-R	GGATTGCTGAATGCCGGAAC
GIF1-F	AGACTCTTTACCTGAAATCGACC
GIF1-R	TCGGCTAACCTCGTTTCCT
MGP4-F	GAGTTGGCCGAATTACGCAG
MGP4-R	CCGGTGGAAACTGCAACTGT
LBD36-F	CCGACTTACATGGCTCAGCA
LBD36-R	AACCATCAGCTGACCGGAAG
PAR2-F	AACTTCCTGCAGAGAGCTGCG
PAR2-R	TCCTCGCGACTTGCAGTCTT
TBA6-F	GATCTTGCCAAGGTGCAACG
TBA6-R	TGTACAAATGCCCGCTTGGA
AGL1-F	TTCCTACGATCAGTCGATGCC
AGL1-R	TTGGAGAGCTGTCTGGACTT
Y5102-F	ACGAGTGATGGGCACGTATG
Y5102-R	CCTTCCAAGGAGCAGCTCAA
SPA-F	CACTCAGCCATGCTTCCCTT
SPA-R	GGACACCTCTTTCTCACCCC
HA22A-F	AAGACGACGTTCTGGCTGTT
HA22A-R	TCATCAAAGACGGATCGCCC
TIF3B-F	TTGCCAGCAACACTGAAGGA
TIF3B-R	CTTCCTGAACCATGGCGGAT
JAR1-F	AGAGGTCATTTCGAGCGGTG
JAR1-R	TGCTGTACGCAAAGGTCGAG
PbCYP78A6-F(LOC103964254)	GTTACACGAGTACGAATGGCAAC
PbCYP78A6-R(LOC103964254)	AGGTTTAACCTAGGGCGTACTTT
Pbcyclin-dependent kinase B2-2-F (LOC103961775)	CCCCCACCGTTAAGAGCCT
Pbcyclin-dependent kinase B2-2-R (LOC103961775)	CATAGACTTGCGGTCCATCAGA
Pbcyclin-dependent kinase B2-2-like-F (LOC103952922)	TATATTCAGGTTGTTGGGCACTC
Pbcyclin-dependent kinase B2-2-like-R (LOC103952922)	CAAATTGGGAACAGCCTTTGC
Pbexpansin-A4-F (LOC103951053)	GAACTATGGGAGGCGCTTGT
Pbexpansin-A4-R (LOC103951053)	CACCACTGTGGCTGATTTGC
G2/mitotic-specific cyclin-2-like (LOC103962422)-F	AGGGATGTCCATAACATCACCAG
G2/mitotic-specific cyclin-2-like (LOC103962422)-R	CTTGGTTTCCTTTGGCTGCT
PbCyclinA2-4-F (LOC103931294)	AGCCCTGCGTATAAAGATAATGGT
PbCyclinA2-4-R (LOC103931294)	AGGGGCATAGAGGCTACACA
PbCDKI6-like-F (LOC103964480)	AGAGCGTACGGACTTCCAAC
PbCDKI6-like-R (LOC103964480)	CTCATCCTCCAGCTCGCTC
