# Supplementary material for: Downstream of GA4, PbCYP78A6 participates in regulating cell cycle-related genes and parthenogenesis in pear (Pyrus bretshneideri Rehd.)
Source: BMC Plant Biol. 2021 Jun 24;21:292. doi: 10.1186/s12870-021-03098-z (PMC8223387; doi:10.1186/s12870-021-03098-z)
Supplement: Supplementary file 9 — Additional file 9: Supplementary Table S4. List of primers cloning PbCYP78A6-like. [file 12870_2021_3098_MOESM9_ESM.xlsx]

## Sheet: Supplementary Table S3
Supplementary Table S4 List of primers cloning PbCYP78A6-like
Primers	Sequences (5’-3’)
121-PbCYP78A6-F(LOC103964254)	CACGGGGGACTCTAGATGAAAACCGAGATAGAAGGCCTAT
121-PbCYP78A6-R(LOC103964254)	GATCGGGGAAATTCGGTGAGCTAGGTTTAACCTAGGGCGTA
RNAi-PbCYP78A6-F(LOC103964254)	GGGGACAAGTTTGTACAAAAAAGCAGGCTCCTCCTCAACAGCTCCGTCTTCGC
RNAi-PbCYP78A6-R(LOC103964254)	GGGGACCACTTTGTACAAGAAAGCTGGGTCTACCCAACAAATCGTAGCCTTCGT
OE-PbCYP78A6-F(LOC103964254)	GGGGACAAGTTTGTACAAAAAAGCAGGCTCCATGAAAACCGAGATAGAAGGCCTAT
OE-PbCYP78A6-R(LOC103964254)	GGGGACCACTTTGTACAAGAAAGCTGGGTCTCAGTGAGCTAGGTTTAACCTAGGG
